# Supplementary material for: Semisynthesis and Cytotoxic Evaluation of an Ether Analogue Library Based on a Polyhalogenated Diphenyl Ether Scaffold Isolated from a Lamellodysidea Sponge
Source: Mar Drugs. 2024 Jan 3;22(1):33. doi: 10.3390/md22010033 (PMC10817568; doi:10.3390/md22010033)
Supplement: Supplementary file 1 [file marinedrugs-22-00033-s001.zip]

Archive with 1 entries (1 files):
- marinedrugs-2781001-supplementary.pdf
